# Supplementary material for: Zoonotic tuberculosis knowledge and practices among cattle handlers in selected districts of Bangladesh
Source: PLoS Negl Trop Dis. 2021 Apr 30;15(4):e0009394. doi: 10.1371/journal.pntd.0009394 (PMC8115789; doi:10.1371/journal.pntd.0009394)
Supplement: S1 Data — (XLSX) [file pntd.0009394.s002.xlsx]

## Sheet: S1
1_zoonosis_trans	2_causal_agent	3_TB_human	4_Symp_human	5_ Hu_get_TB	6_ Risk_cattle	7_Sign_TB_anim	8_cattle_ risk_measure	9_ TB_Ani_Man	10_Boiling milk	11_zTb_curable	12_trea_pre	13_treat_free	Score	%	Knowledge
1	0	1	1	1	1	0	1	0	1	1	1	1	10	76.9231	Adequate
1	0	1	1	1	0	1	1	1	0	1	1	1	10	76.9231	Adequate
1	1	1	1	0	1	1	1	0	1	1	1	1	11	84.6154	Adequate
0	0	1	0	0	0	1	0	0	0	1	0	1	4	30.7692	Inadequate
1	1	1	1	1	0	0	1	0	1	1	1	1	10	76.9231	Adequate
0	0	1	0	0	0	0	0	0	0	1	1	0	3	23.0769	Inadequate
0	0	0	1	0	0	0	0	0	0	1	1	0	3	23.0769	Inadequate
0	0	1	1	0	0	0	0	0	0	1	1	1	5	38.4615	Inadequate
0	0	1	1	0	0	0	0	0	0	1	1	0	4	30.7692	Inadequate
0	0	1	0	0	0	0	0	0	0	1	1	0	3	23.0769	Inadequate
0	0	0	1	0	0	0	0	0	0	1	1	1	4	30.7692	Inadequate
0	0	1	0	0	0	0	0	0	0	1	1	0	3	23.0769	Inadequate
1	0	1	1	1	0	0	1	0	1	1	1	1	9	69.2308	Adequate
1	1	1	1	1	0	0	1	0	1	1	1	1	10	76.9231	Adequate
1	1	1	1	1	0	0	1	0	1	1	1	1	10	76.9231	Adequate
0	0	1	0	0	0	0	0	0	0	1	0	0	2	15.3846	Inadequate
0	0	1	1	0	0	0	0	0	0	1	0	0	3	23.0769	Inadequate
1	0	1	1	1	0	0	1	0	1	1	1	1	9	69.2308	Adequate
1	0	1	1	1	0	1	1	0	1	1	1	1	10	76.9231	Adequate
1	0	1	1	1	0	1	1	0	1	1	1	1	10	76.9231	Adequate
1	0	1	1	1	0	0	1	1	1	1	1	1	10	76.9231	Adequate
0	0	1	0	0	0	0	0	0	0	1	0	1	3	23.0769	Inadequate
0	0	0	0	0	0	0	0	0	0	1	1	0	2	15.3846	Inadequate
0	0	1	0	0	0	0	0	0	0	1	1	1	4	30.7692	Inadequate
0	0	1	1	0	0	0	0	0	0	1	1	1	5	38.4615	Inadequate
0	0	1	1	0	0	0	0	0	0	1	1	0	4	30.7692	Inadequate
0	0	1	0	0	0	0	0	0	0	1	1	0	3	23.0769	Inadequate
0	0	1	0	0	0	0	0	0	0	1	1	0	3	23.0769	Inadequate
0	0	1	1	0	0	0	0	0	0	1	1	0	4	30.7692	Inadequate
1	0	1	1	1	0	1	1	0	1	1	1	1	10	76.9231	Adequate
0	0	1	0	0	0	0	0	0	0	1	0	0	2	15.3846	Inadequate
0	0	1	0	0	0	1	0	0	0	1	0	1	4	30.7692	Inadequate
0	0	1	1	0	0	0	0	0	0	1	0	1	4	30.7692	Inadequate
1	1	1	1	1	0	0	1	0	1	1	1	1	10	76.9231	Adequate
0	0	1	1	0	0	0	0	0	0	1	0	0	3	23.0769	Inadequate
0	0	1	0	0	0	0	0	0	0	1	0	0	2	15.3846	Inadequate
0	0	1	0	0	0	0	0	0	0	1	0	0	2	15.3846	Inadequate
1	0	1	1	1	0	0	1	0	1	1	1	1	9	69.2308	Adequate
1	0	1	1	1	0	0	1	0	1	1	1	1	9	69.2308	Adequate
0	0	1	1	0	0	0	0	0	0	1	1	0	4	30.7692	Inadequate
0	0	1	0	0	0	0	0	0	0	1	1	1	4	30.7692	Inadequate
0	0	1	0	0	0	0	0	0	0	1	1	1	4	30.7692	Inadequate
0	0	1	0	0	0	0	0	0	0	1	1	0	3	23.0769	Inadequate
0	0	1	1	0	0	0	0	0	0	1	1	0	4	30.7692	Inadequate
0	0	0	1	0	0	0	0	0	0	1	1	0	3	23.0769	Inadequate
0	0	1	1	0	0	0	0	0	0	1	1	0	4	30.7692	Inadequate
1	0	1	1	1	1	0	1	0	1	1	1	1	10	76.9231	Adequate
1	0	1	1	1	0	0	1	0	1	1	1	1	9	69.2308	Adequate
0	0	1	0	0	0	0	0	0	0	1	1	0	3	23.0769	Inadequate
0	0	1	0	0	0	0	0	0	0	1	1	1	4	30.7692	Inadequate
0	0	1	0	0	0	0	0	0	0	1	1	1	4	30.7692	Inadequate
0	0	1	0	0	0	0	0	0	0	1	1	0	3	23.0769	Inadequate
0	0	0	0	0	0	0	0	0	0	1	1	0	2	15.3846	Inadequate
0	0	1	0	0	0	0	0	0	0	1	1	0	3	23.0769	Inadequate
1	0	1	1	1	0	0	1	0	1	1	1	1	9	69.2308	Adequate
0	0	1	0	0	0	0	0	0	0	1	0	0	2	15.3846	Inadequate
1	1	1	1	1	1	0	1	0	1	1	1	1	11	84.6154	Adequate
1	1	1	1	1	1	0	1	0	1	1	1	1	11	84.6154	Adequate
0	0	1	1	0	0	0	0	0	0	1	1	0	4	30.7692	Inadequate
0	0	1	0	0	0	0	0	0	0	1	1	0	3	23.0769	Inadequate
0	0	1	1	0	0	0	0	0	0	1	1	0	4	30.7692	Inadequate
1	0	1	0	0	0	0	0	0	0	1	1	0	4	30.7692	Inadequate
0	0	1	1	0	0	0	0	0	0	1	1	0	4	30.7692	Inadequate
0	0	1	0	0	0	0	0	0	0	1	1	0	3	23.0769	Inadequate
0	0	1	1	0	0	0	0	0	0	1	1	1	5	38.4615	Inadequate
0	0	1	1	0	0	0	0	0	0	1	1	1	5	38.4615	Inadequate
1	0	1	1	1	1	0	1	0	1	1	1	1	10	76.9231	Adequate
1	0	1	0	0	0	0	1	0	0	1	1	0	5	38.4615	Inadequate
1	1	1	1	1	1	0	1	0	1	1	1	1	11	84.6154	Adequate
0	0	1	0	0	0	0	0	0	0	1	1	0	3	23.0769	Inadequate
0	0	1	0	0	0	0	0	0	0	1	1	0	3	23.0769	Inadequate
0	0	1	0	0	0	0	0	0	0	1	1	0	3	23.0769	Inadequate
1	1	1	1	1	1	0	1	0	1	1	1	1	11	84.6154	Adequate
0	0	1	0	0	0	0	0	0	0	1	1	1	4	30.7692	Inadequate
0	0	1	1	0	0	0	0	0	0	1	1	0	4	30.7692	Inadequate
1	1	1	1	1	1	0	1	1	1	1	1	1	12	92.3077	Adequate
1	0	1	1	1	1	0	1	0	1	1	1	1	10	76.9231	Adequate
0	0	1	0	0	0	0	0	0	0	1	1	1	4	30.7692	Inadequate
0	0	1	0	0	0	0	0	0	0	1	0	0	2	15.3846	Inadequate
1	1	1	1	1	1	0	1	0	1	1	1	1	11	84.6154	Adequate
1	0	1	1	1	1	0	1	0	1	1	1	1	10	76.9231	Adequate
0	1	1	0	0	0	0	0	0	0	1	0	0	3	23.0769	Inadequate
1	1	1	1	1	1	0	0	0	1	1	1	1	10	76.9231	Adequate
0	0	1	0	0	0	0	0	0	0	1	0	0	2	15.3846	Inadequate
0	0	1	0	0	0	0	0	0	0	1	0	0	2	15.3846	Inadequate
1	0	1	1	1	1	0	1	0	1	1	1	1	10	76.9231	Adequate
0	0	1	0	0	0	0	0	0	0	1	0	0	2	15.3846	Inadequate
1	1	1	1	1	0	0	1	0	1	1	1	1	10	76.9231	Adequate
0	0	1	0	0	0	0	0	0	0	1	0	1	3	23.0769	Inadequate
0	0	1	0	0	0	0	0	0	0	1	0	0	2	15.3846	Inadequate
1	1	1	1	1	0	0	1	0	1	1	1	1	10	76.9231	Adequate
1	1	1	1	1	1	0	1	0	1	1	1	1	11	84.6154	Adequate
1	0	1	1	1	0	0	1	0	1	1	1	1	9	69.2308	Adequate
1	1	1	1	1	1	0	1	0	1	1	1	1	11	84.6154	Adequate
1	0	1	1	1	1	0	1	0	1	1	1	1	10	76.9231	Adequate
0	0	1	0	0	0	0	0	0	0	1	0	1	3	23.0769	Inadequate
0	0	1	0	0	0	0	0	0	0	1	0	0	2	15.3846	Inadequate
0	0	1	0	0	0	0	0	0	0	1	0	0	2	15.3846	Inadequate
0	0	1	1	0	0	0	0	0	0	1	0	0	3	23.0769	Inadequate
0	0	1	0	0	0	0	0	0	0	1	0	0	2	15.3846	Inadequate
1	0	1	1	1	1	0	1	0	1	1	1	1	10	76.9231	Adequate
1	0	1	1	1	1	0	1	0	1	1	1	1	10	76.9231	Adequate
1	1	1	1	1	1	0	1	0	1	1	1	1	11	84.6154	Adequate
0	0	1	0	0	0	0	0	0	0	1	0	0	2	15.3846	Inadequate
0	0	1	1	0	0	0	0	0	0	1	0	1	4	30.7692	Inadequate
0	0	1	0	0	0	0	0	0	0	1	0	0	2	15.3846	Inadequate
1	0	1	1	1	1	0	1	0	1	1	1	1	10	76.9231	Adequate
0	0	1	1	0	0	0	0	0	0	1	1	1	5	38.4615	Inadequate
0	0	1	1	0	0	0	0	0	0	1	1	0	4	30.7692	Inadequate
0	0	1	0	0	0	0	0	0	0	1	1	0	3	23.0769	Inadequate
0	0	1	0	0	0	0	0	0	0	1	1	0	3	23.0769	Inadequate
0	0	1	0	0	0	0	0	0	0	1	1	0	3	23.0769	Inadequate
0	0	1	1	0	0	0	0	0	0	1	1	1	5	38.4615	Inadequate
0	0	1	0	0	0	0	0	0	0	1	1	0	3	23.0769	Inadequate
0	0	1	1	0	0	0	0	0	0	1	1	1	5	38.4615	Inadequate
0	0	1	1	0	0	0	0	0	0	1	1	0	4	30.7692	Inadequate
0	0	1	1	0	0	0	0	0	0	1	1	0	4	30.7692	Inadequate
0	0	1	1	0	0	0	0	0	0	1	1	0	4	30.7692	Inadequate
0	0	1	1	0	0	0	0	0	0	1	1	0	4	30.7692	Inadequate
0	0	1	1	0	0	0	0	0	0	1	1	0	4	30.7692	Inadequate
0	0	1	0	0	0	0	0	0	0	1	1	1	4	30.7692	Inadequate
0	0	1	0	0	0	0	0	0	0	1	1	0	3	23.0769	Inadequate
0	0	1	1	0	0	0	0	0	0	1	1	1	5	38.4615	Inadequate
0	0	1	1	0	0	0	0	0	0	1	1	0	4	30.7692	Inadequate
0	0	1	1	0	0	0	0	0	0	1	1	0	4	30.7692	Inadequate
0	0	1	1	0	0	0	0	0	0	1	1	0	4	30.7692	Inadequate
0	0	1	0	0	0	0	0	0	0	1	1	0	3	23.0769	Inadequate
0	0	1	0	0	0	0	0	0	0	1	1	1	4	30.7692	Inadequate
0	0	1	1	0	0	0	0	0	0	1	1	0	4	30.7692	Inadequate
1	0	1	1	1	1	0	1	0	1	1	1	1	10	76.9231	Adequate
1	1	1	1	1	1	0	1	0	1	1	1	1	11	84.6154	Adequate
1	0	1	1	1	0	1	0	0	1	1	1	1	9	69.2308	Adequate
1	0	1	1	1	1	0	0	0	1	1	1	1	9	69.2308	Adequate
0	0	1	0	0	0	0	0	0	0	1	1	0	3	23.0769	Inadequate
0	0	1	0	0	0	0	0	0	0	1	1	0	3	23.0769	Inadequate
0	0	1	0	0	0	0	0	0	0	1	1	1	4	30.7692	Inadequate
0	0	1	1	0	0	0	0	0	0	1	1	0	4	30.7692	Inadequate
0	0	1	0	0	0	0	0	0	0	1	1	0	3	23.0769	Inadequate
0	0	1	1	0	0	0	0	0	0	1	1	0	4	30.7692	Inadequate
0	0	1	1	0	0	0	0	0	0	1	0	0	3	23.0769	Inadequate
1	1	1	1	1	1	0	1	0	1	1	1	1	11	84.6154	Adequate
0	0	1	1	0	0	0	0	0	0	1	0	1	4	30.7692	Inadequate
1	0	1	1	1	0	0	0	0	1	1	1	1	8	61.5385	Adequate
0	0	1	1	0	0	0	0	0	0	1	0	0	3	23.0769	Inadequate
0	0	1	1	0	0	0	0	0	0	1	1	1	5	38.4615	Inadequate
0	0	1	1	0	0	0	0	0	0	1	1	0	4	30.7692	Inadequate
0	0	1	1	0	0	0	0	0	0	1	1	0	4	30.7692	Inadequate
0	0	1	1	0	0	0	0	0	0	1	1	0	4	30.7692	Inadequate
0	0	1	1	0	0	0	0	0	0	1	1	0	4	30.7692	Inadequate
0	0	1	0	0	0	0	0	0	0	1	1	1	4	30.7692	Inadequate
1	0	1	1	1	1	0	1	0	1	1	1	1	10	76.9231	Adequate
1	0	1	1	1	0	1	0	0	1	1	1	1	9	69.2308	Adequate
1	1	1	1	1	1	0	1	0	1	1	1	1	11	84.6154	Adequate
0	0	1	1	0	0	0	0	0	0	1	0	0	3	23.0769	Inadequate
1	1	1	1	1	1	0	1	0	1	1	1	1	11	84.6154	Adequate
1	0	1	1	1	0	0	0	0	1	1	1	1	8	61.5385	Adequate
0	0	1	0	0	0	0	0	0	0	1	1	0	3	23.0769	Inadequate
0	0	1	0	0	0	0	0	0	0	1	1	1	4	30.7692	Inadequate
0	0	1	0	0	0	0	0	0	0	1	1	0	3	23.0769	Inadequate
0	0	1	1	0	0	0	0	0	0	1	1	1	5	38.4615	Inadequate
1	1	1	1	1	1	0	1	0	1	1	1	1	11	84.6154	Adequate
0	0	1	0	0	0	0	0	0	0	1	0	0	2	15.3846	Inadequate
0	0	1	1	0	0	0	0	0	0	1	0	0	3	23.0769	Inadequate
0	0	1	0	0	0	0	0	0	0	1	0	0	2	15.3846	Inadequate
1	0	1	1	0	1	0	1	0	1	1	1	1	9	69.2308	Adequate
1	0	1	1	1	1	0	1	0	1	1	1	1	10	76.9231	Adequate
1	1	1	1	1	1	1	1	0	1	1	1	1	12	92.3077	Adequate
0	0	1	0	0	0	0	0	0	0	1	0	0	2	15.3846	Inadequate
1	1	1	1	1	1	0	1	0	1	1	1	1	11	84.6154	Adequate
1	0	1	1	1	1	0	0	0	1	1	1	1	9	69.2308	Adequate
0	0	1	0	0	0	0	0	0	0	1	0	0	2	15.3846	Inadequate
1	0	1	1	1	1	0	1	0	1	1	1	1	10	76.9231	Adequate
1	0	1	1	1	1	0	0	0	1	1	1	1	9	69.2308	Adequate
0	0	1	0	0	0	0	0	0	0	1	0	0	2	15.3846	Inadequate
1	1	1	1	1	1	0	1	0	1	1	1	1	11	84.6154	Adequate
1	0	1	1	1	1	0	1	0	0	1	1	1	9	69.2308	Adequate
0	0	1	0	0	0	0	0	0	0	1	1	0	3	23.0769	Inadequate
0	0	1	1	0	0	0	0	0	0	1	1	0	4	30.7692	Inadequate
0	0	1	1	0	0	0	0	0	0	1	1	0	4	30.7692	Inadequate
0	0	1	1	0	0	0	0	0	0	1	1	0	4	30.7692	Inadequate
0	0	1	0	0	0	0	0	0	0	1	1	0	3	23.0769	Inadequate
1	0	1	1	1	1	0	1	0	1	1	1	1	10	76.9231	Adequate
0	0	1	1	0	0	0	0	0	0	1	0	0	3	23.0769	Inadequate
1	1	1	1	1	1	0	1	0	1	1	1	1	11	84.6154	Adequate
1	0	1	1	1	1	0	1	0	0	1	1	1	9	69.2308	Adequate
0	0	1	1	0	0	0	0	0	0	1	0	0	3	23.0769	Inadequate
1	0	1	1	1	1	0	1	0	1	1	1	1	10	76.9231	Adequate
1	0	1	1	1	1	0	1	0	1	1	1	1	10	76.9231	Adequate
0	0	1	0	0	0	0	0	0	0	1	0	0	2	15.3846	Inadequate
1	0	1	1	1	1	0	1	0	1	1	1	1	10	76.9231	Adequate
0	0	1	0	0	0	0	0	0	0	1	0	0	2	15.3846	Inadequate
1	1	1	1	1	1	0	1	0	1	1	1	1	11	84.6154	Adequate
1	0	1	1	1	1	0	1	0	1	1	1	1	10	76.9231	Adequate
0	0	1	0	0	0	0	0	0	0	1	0	0	2	15.3846	Inadequate
1	0	1	1	1	1	0	1	0	1	1	1	1	10	76.9231	Adequate
1	1	1	1	1	1	0	1	0	1	1	1	1	11	84.6154	Adequate
1	0	1	1	1	1	0	1	0	1	1	1	1	10	76.9231	Adequate
0	0	1	0	0	0	0	0	0	0	1	0	0	2	15.3846	Inadequate
1	1	1	1	1	1	0	1	0	1	1	1	1	11	84.6154	Adequate
0	0	1	0	0	0	0	0	0	0	1	0	0	2	15.3846	Inadequate
0	0	1	1	0	0	0	0	0	0	1	0	0	3	23.0769	Inadequate
1	0	1	1	1	1	0	1	0	1	1	1	1	10	76.9231	Adequate
1	1	1	1	1	0	0	0	0	1	1	1	1	9	69.2308	Adequate
1	1	1	1	1	1	0	1	0	1	1	1	1	11	84.6154	Adequate
0	0	1	0	0	0	0	0	0	0	1	0	0	2	15.3846	Inadequate
0	0	1	1	0	0	0	0	0	0	1	0	0	3	23.0769	Inadequate
0	0	1	0	0	0	0	0	0	0	1	0	0	2	15.3846	Inadequate
1	1	1	1	1	1	0	1	0	1	1	1	1	11	84.6154	Adequate
1	0	1	1	1	1	0	1	0	1	1	1	1	10	76.9231	Adequate
0	0	1	0	0	0	0	0	0	0	1	1	1	4	30.7692	Inadequate
0	0	1	0	0	0	0	0	0	0	1	1	0	3	23.0769	Inadequate
0	0	1	1	0	0	0	0	0	0	1	1	0	4	30.7692	Inadequate
0	0	1	1	0	0	0	0	0	0	1	1	0	4	30.7692	Inadequate
0	0	1	0	0	0	0	0	0	0	1	1	0	3	23.0769	Inadequate
0	0	1	0	0	0	0	0	0	0	1	1	0	3	23.0769	Inadequate
0	0	1	1	0	0	0	0	0	0	1	1	1	5	38.4615	Inadequate
0	0	1	0	0	0	0	0	0	0	1	1	0	3	23.0769	Inadequate
0	0	1	1	0	0	0	0	0	0	1	1	0	4	30.7692	Inadequate
0	0	1	1	0	0	0	0	0	0	1	1	1	5	38.4615	Inadequate
0	0	1	0	0	0	0	0	0	0	1	1	0	3	23.0769	Inadequate
0	0	1	0	0	0	0	0	0	0	1	1	0	3	23.0769	Inadequate
0	0	1	1	0	0	0	0	0	0	1	1	0	4	30.7692	Inadequate
1	1	1	1	1	1	0	1	0	1	1	1	1	11	84.6154	Adequate
1	0	1	1	1	1	0	1	0	1	1	1	1	10	76.9231	Adequate
1	1	1	1	1	1	0	1	0	1	1	1	1	11	84.6154	Adequate
1	0	1	1	1	1	0	1	0	1	1	1	1	10	76.9231	Adequate
1	1	1	1	1	1	0	1	0	1	1	1	1	11	84.6154	Adequate
1	1	1	1	1	1	0	1	0	1	1	1	1	11	84.6154	Adequate
1	1	1	1	1	1	0	1	0	1	1	1	1	11	84.6154	Adequate
1	0	1	1	1	1	0	1	0	0	1	1	1	9	69.2308	Adequate
1	1	1	1	1	1	0	1	0	1	1	1	1	11	84.6154	Adequate
1	1	1	1	1	1	0	1	0	0	1	1	1	10	76.9231	Adequate
1	1	1	1	1	1	0	1	0	1	1	1	1	11	84.6154	Adequate
1	1	1	1	1	1	0	1	0	1	1	1	1	11	84.6154	Adequate
1	0	1	1	1	1	0	1	0	1	1	1	1	10	76.9231	Adequate
1	0	1	1	1	1	0	1	0	1	1	1	1	10	76.9231	Adequate
1	1	1	1	1	1	0	1	0	1	1	1	1	11	84.6154	Adequate
1	1	1	1	1	1	0	1	0	1	1	1	1	11	84.6154	Adequate
1	1	1	1	1	1	0	1	0	1	1	1	1	11	84.6154	Adequate
1	0	1	1	1	1	0	1	0	1	1	1	1	10	76.9231	Adequate
0	0	1	0	0	0	0	0	0	0	1	0	0	2	15.3846	Inadequate
0	0	1	0	0	0	0	0	0	0	1	0	0	2	15.3846	Inadequate
1	1	1	1	1	1	0	1	0	1	1	1	1	11	84.6154	Adequate
1	1	1	1	1	1	0	1	0	1	1	1	1	11	84.6154	Adequate
1	0	1	1	1	1	0	1	0	1	1	1	1	10	76.9231	Adequate
0	0	1	0	0	0	0	0	0	0	1	0	0	2	15.3846	Inadequate
1	1	1	1	1	1	0	1	0	1	1	1	1	11	84.6154	Adequate
1	0	1	1	1	1	0	1	0	1	1	1	1	10	76.9231	Adequate
1	0	1	1	1	1	0	1	0	1	1	1	1	10	76.9231	Adequate
1	1	1	1	1	1	0	1	0	1	1	1	1	11	84.6154	Adequate
1	1	1	1	1	1	0	1	0	1	1	1	1	11	84.6154	Adequate
1	0	1	1	1	1	0	1	0	1	1	1	1	10	76.9231	Adequate
1	1	1	1	1	1	0	1	0	1	1	1	1	11	84.6154	Adequate
1	1	1	1	1	1	0	1	0	1	1	1	1	11	84.6154	Adequate
1	0	1	1	1	1	0	1	0	1	1	1	1	10	76.9231	Adequate
1	1	1	1	1	1	0	1	0	1	1	1	1	11	84.6154	Adequate
1	0	1	1	1	1	0	1	0	1	1	1	1	10	76.9231	Adequate
1	1	1	1	1	1	0	1	0	1	1	1	1	11	84.6154	Adequate
1	0	1	1	1	1	0	1	0	1	1	1	1	10	76.9231	Adequate
1	0	1	1	1	1	0	1	0	1	1	1	1	10	76.9231	Adequate
1	1	1	1	1	1	0	1	0	1	1	1	1	11	84.6154	Adequate
0	0	1	0	0	0	0	0	0	0	1	0	0	2	15.3846	Inadequate
1	0	1	1	1	1	0	1	0	1	1	1	1	10	76.9231	Adequate
1	1	1	1	1	1	0	1	0	1	1	1	1	11	84.6154	Adequate
1	0	1	1	1	1	0	1	0	1	1	1	1	10	76.9231	Adequate
1	1	1	1	1	1	0	1	0	1	1	1	1	11	84.6154	Adequate
1	0	1	1	1	1	0	1	0	1	1	1	1	10	76.9231	Adequate
1	0	1	1	1	1	0	1	0	1	1	1	1	10	76.9231	Adequate
0	0	1	0	0	0	0	0	0	0	1	0	0	2	15.3846	Inadequate
1	0	1	1	1	1	0	1	0	1	1	1	1	10	76.9231	Adequate
1	0	1	1	1	1	0	1	0	1	1	1	1	10	76.9231	Adequate
1	1	1	1	1	1	0	1	0	1	1	1	1	11	84.6154	Adequate
0	0	1	0	0	0	0	0	0	0	1	0	0	2	15.3846	Inadequate
1	1	1	1	1	1	0	1	0	1	1	1	1	11	84.6154	Adequate
1	0	1	1	1	0	0	1	0	1	1	1	1	9	69.2308	Adequate
1	1	1	1	1	1	0	1	0	1	1	1	1	11	84.6154	Adequate
1	0	1	1	1	1	0	1	0	1	1	1	1	10	76.9231	Adequate
1	0	1	1	1	1	0	1	0	1	1	1	1	10	76.9231	Adequate
0	0	1	0	0	0	0	0	0	0	1	0	0	2	15.3846	Inadequate
0	0	1	0	0	0	0	0	0	0	1	0	1	3	23.0769	Inadequate
0	0	1	0	0	0	0	0	0	0	1	0	0	2	15.3846	Inadequate
1	0	1	1	1	1	0	1	0	1	1	1	1	10	76.9231	Adequate
0	0	1	0	0	0	0	0	0	0	1	0	0	2	15.3846	Inadequate
1	1	1	1	1	1	0	0	0	1	1	1	1	10	76.9231	Adequate
0	0	1	0	0	0	0	0	0	0	1	0	0	2	15.3846	Inadequate
0	0	1	1	0	0	0	0	0	0	1	0	0	3	23.0769	Inadequate
0	0	1	1	0	0	0	0	0	0	1	0	0	3	23.0769	Inadequate
1	1	1	1	1	1	0	1	0	1	1	1	1	11	84.6154	Adequate
0	0	1	0	0	0	0	0	0	0	1	0	0	2	15.3846	Inadequate
0	0	1	0	0	0	0	0	0	0	1	0	0	2	15.3846	Inadequate
1	1	1	1	1	1	0	1	0	1	1	1	1	11	84.6154	Adequate
0	0	1	0	0	0	0	0	0	0	1	1	0	3	23.0769	Inadequate
0	0	1	0	0	0	0	0	0	0	1	1	0	3	23.0769	Inadequate
0	0	1	1	0	0	0	0	0	0	1	1	0	4	30.7692	Inadequate
0	0	1	0	0	0	0	0	0	0	1	1	0	3	23.0769	Inadequate
0	0	1	1	0	0	0	0	0	0	1	1	0	4	30.7692	Inadequate
0	0	1	1	0	0	0	0	0	0	1	1	0	4	30.7692	Inadequate
0	0	1	1	0	0	0	0	0	0	1	1	1	5	38.4615	Inadequate
0	0	1	0	0	0	0	0	0	0	1	1	0	3	23.0769	Inadequate
0	0	1	1	0	0	0	0	0	0	1	1	0	4	30.7692	Inadequate
0	0	1	1	0	0	0	0	0	0	1	1	1	5	38.4615	Inadequate
1	0	1	1	1	1	0	1	0	1	1	1	1	10	76.9231	Adequate
0	0	1	0	0	0	0	0	0	0	1	1	0	3	23.0769	Inadequate
0	0	1	1	0	0	0	0	0	0	1	1	0	4	30.7692	Inadequate
0	0	1	1	0	0	0	0	0	0	1	1	0	4	30.7692	Inadequate
0	0	1	1	0	0	0	0	0	0	1	1	0	4	30.7692	Inadequate
0	0	1	0	0	0	0	0	0	0	1	1	1	4	30.7692	Inadequate
0	0	1	1	0	0	0	0	0	0	1	1	0	4	30.7692	Inadequate
0	0	1	1	0	0	0	0	0	0	1	1	0	4	30.7692	Inadequate
0	0	1	0	0	0	0	0	0	0	1	1	0	3	23.0769	Inadequate
0	0	1	1	0	0	0	0	0	0	1	1	0	4	30.7692	Inadequate
1	1	1	1	1	1	0	1	0	1	1	1	1	11	84.6154	Adequate
0	0	1	0	0	0	0	0	0	0	1	1	0	3	23.0769	Inadequate
0	0	1	0	0	0	0	0	0	0	1	1	0	3	23.0769	Inadequate
1	0	1	1	1	1	0	1	0	1	1	1	1	10	76.9231	Adequate
0	0	1	0	0	0	0	0	0	0	1	1	1	4	30.7692	Inadequate
0	0	1	0	0	0	0	0	0	0	1	1	0	3	23.0769	Inadequate
0	0	1	1	0	0	0	0	0	0	1	1	0	4	30.7692	Inadequate
0	0	1	1	0	0	0	0	0	0	1	1	0	4	30.7692	Inadequate
0	0	1	1	0	0	0	0	0	0	1	1	0	4	30.7692	Inadequate
0	0	1	1	0	0	0	0	0	0	1	1	0	4	30.7692	Inadequate
0	0	1	0	0	0	0	0	0	0	1	1	1	4	30.7692	Inadequate
0	0	1	0	0	0	0	0	0	0	1	1	0	3	23.0769	Inadequate
0	0	1	1	0	0	0	0	0	0	1	1	0	4	30.7692	Inadequate
0	0	1	1	0	0	0	0	0	0	1	1	0	4	30.7692	Inadequate
0	0	1	1	0	0	0	0	0	0	1	1	0	4	30.7692	Inadequate
0	0	1	0	0	0	0	0	0	0	1	1	0	3	23.0769	Inadequate
0	0	1	0	0	0	0	0	0	0	1	1	0	3	23.0769	Inadequate
0	0	1	1	0	0	0	0	0	0	1	1	0	4	30.7692	Inadequate
0	0	1	1	0	0	0	0	0	0	1	1	0	4	30.7692	Inadequate
0	0	1	1	0	0	0	0	0	0	1	1	0	4	30.7692	Inadequate
0	0	1	1	0	0	0	0	0	0	1	1	0	4	30.7692	Inadequate
0	0	1	0	0	0	0	0	0	0	1	1	0	3	23.0769	Inadequate
1	1	1	1	1	1	0	1	0	1	1	1	1	11	84.6154	Adequate
1	1	1	1	1	1	0	1	0	1	1	1	1	11	84.6154	Adequate
1	1	1	1	1	1	0	1	0	1	1	1	1	11	84.6154	Adequate
0	0	1	0	0	0	0	0	0	0	1	1	0	3	23.0769	Inadequate
0	0	1	0	0	0	0	0	0	0	1	1	1	4	30.7692	Inadequate
1	0	1	1	1	1	0	1	0	1	1	1	1	10	76.9231	Adequate
0	0	1	0	0	0	0	0	0	0	1	1	0	3	23.0769	Inadequate
0	0	1	0	0	0	0	0	0	0	1	1	0	3	23.0769	Inadequate
0	0	1	1	0	0	0	0	0	0	1	1	0	4	30.7692	Inadequate
0	0	1	0	0	0	0	0	0	0	1	1	0	3	23.0769	Inadequate
1	1	1	1	1	1	0	1	0	1	1	1	1	11	84.6154	Adequate
0	0	1	1	0	0	0	0	0	0	1	1	0	4	30.7692	Inadequate
0	0	1	0	0	0	0	0	0	0	1	1	0	3	23.0769	Inadequate
0	0	1	1	0	0	0	0	0	0	1	1	1	5	38.4615	Inadequate
0	0	1	1	0	0	0	0	0	0	1	1	0	4	30.7692	Inadequate
0	0	1	0	0	0	0	0	0	0	1	1	0	3	23.0769	Inadequate
0	0	1	1	0	0	0	0	0	0	1	1	0	4	30.7692	Inadequate
0	0	1	1	0	0	0	0	0	0	1	1	0	4	30.7692	Inadequate
1	1	1	1	1	0	0	1	0	1	1	1	1	10	76.9231	Adequate
1	0	1	1	1	1	0	0	0	1	1	1	1	9	69.2308	Adequate
0	0	1	0	0	0	0	0	0	0	1	1	0	3	23.0769	Inadequate
0	0	1	0	0	0	0	0	0	0	1	1	0	3	23.0769	Inadequate
1	0	1	1	1	0	0	0	0	1	1	1	1	8	61.5385	Adequate
1	1	1	1	1	1	0	1	0	1	1	1	1	11	84.6154	Adequate
0	0	1	0	0	0	0	0	0	0	1	1	0	3	23.0769	Inadequate
1	0	1	1	1	1	0	1	0	1	1	1	1	10	76.9231	Adequate
1	1	1	1	1	1	0	1	0	0	1	1	1	10	76.9231	Adequate
1	1	1	1	1	1	0	1	0	1	1	1	1	11	84.6154	Adequate
0	0	1	0	0	0	0	0	0	0	1	1	0	3	23.0769	Inadequate
0	0	1	0	0	0	0	0	0	0	1	1	0	3	23.0769	Inadequate
1	1	1	1	1	1	0	1	0	1	1	1	1	11	84.6154	Adequate
1	1	1	1	1	1	0	1	0	1	1	1	1	11	84.6154	Adequate
1	0	1	1	1	1	0	1	0	1	1	1	1	10	76.9231	Adequate
1	1	1	1	1	1	0	1	0	1	1	1	1	11	84.6154	Adequate
1	0	1	1	1	1	0	1	0	1	1	1	1	10	76.9231	Adequate
1	0	1	1	1	1	0	1	0	1	1	1	1	10	76.9231	Adequate
1	1	1	1	1	1	0	1	0	1	1	1	1	11	84.6154	Adequate
0	0	1	0	0	0	0	0	0	0	1	1	1	4	30.7692	Inadequate
1	1	1	1	1	1	0	1	0	1	1	1	1	11	84.6154	Adequate
1	0	1	1	1	1	0	1	1	1	1	1	1	11	84.6154	Adequate
0	0	1	0	0	0	0	0	0	0	1	1	0	3	23.0769	Inadequate
1	1	1	1	1	1	0	1	0	1	1	1	1	11	84.6154	Adequate
1	0	1	1	1	1	0	1	0	1	1	1	1	10	76.9231	Adequate
0	0	1	0	0	0	0	0	0	0	1	1	0	3	23.0769	Inadequate
0	0	1	0	0	0	0	0	0	0	1	1	0	3	23.0769	Inadequate
0	0	1	0	0	0	0	0	0	0	1	1	0	3	23.0769	Inadequate
0	0	1	0	0	0	0	0	0	0	1	1	0	3	23.0769	Inadequate
0	0	1	0	0	0	0	0	0	0	1	1	0	3	23.0769	Inadequate
1	0	1	1	1	1	0	1	0	0	1	1	1	9	69.2308	Adequate
0	0	1	0	0	0	0	0	0	0	1	1	0	3	23.0769	Inadequate
1	1	1	1	1	1	0	1	0	0	1	1	1	10	76.9231	Adequate
1	0	1	1	1	1	0	1	0	0	1	1	1	9	69.2308	Adequate
0	0	1	0	0	0	0	0	0	0	1	1	0	3	23.0769	Inadequate
1	0	1	1	1	1	0	1	0	0	1	1	1	9	69.2308	Adequate
1	0	1	1	1	1	0	1	0	0	1	1	1	9	69.2308	Adequate
0	0	1	0	0	0	0	0	0	0	1	1	0	3	23.0769	Inadequate
1	1	1	1	1	1	0	1	0	1	1	1	1	11	84.6154	Adequate
0	0	1	0	0	0	0	0	0	0	1	1	1	4	30.7692	Inadequate
1	1	1	1	1	1	0	1	0	1	1	1	1	11	84.6154	Adequate
1	0	1	1	1	1	0	1	0	1	1	1	1	10	76.9231	Adequate
0	1	1	0	1	0	0	0	0	0	1	1	0	5	38.4615	Inadequate
1	1	1	1	1	1	0	1	0	1	1	1	1	11	84.6154	Adequate
1	0	1	1	1	1	0	1	0	1	1	1	1	10	76.9231	Adequate
1	1	1	1	1	1	0	1	0	1	1	1	1	11	84.6154	Adequate
0	0	1	0	0	0	0	0	0	0	1	1	0	3	23.0769	Inadequate
1	0	1	1	1	1	0	1	0	1	1	1	1	10	76.9231	Adequate
0	0	1	0	0	0	0	0	0	0	1	1	0	3	23.0769	Inadequate
1	1	1	1	1	1	0	1	0	1	1	1	1	11	84.6154	Adequate
1	0	1	1	1	1	0	0	0	1	1	1	1	9	69.2308	Adequate
0	1	1	0	0	0	1	0	0	0	1	0	0	4	30.7692	Inadequate
1	1	1	1	1	1	0	1	0	1	1	1	1	11	84.6154	Adequate
