# Supplementary material for: Zoonotic tuberculosis knowledge and practices among cattle handlers in selected districts of Bangladesh
Source: PLoS Negl Trop Dis. 2021 Apr 30;15(4):e0009394. doi: 10.1371/journal.pntd.0009394 (PMC8115789; doi:10.1371/journal.pntd.0009394)
Supplement: S2 Data — (XLSX) [file pntd.0009394.s003.xlsx]

## Sheet: S2
1_milk type_drink	2_cattle_sus_TB_do	3_Seperation_suspect	4_Treatment_type	5_PPE use	6_Daily_clean	7_Smoke/Drink/Eat	8_personl hygiene	9_Vety_providet	10_interface	Score	Percent	Practice
0	0	0	1	0	1	0	0	1	0	3	30	Inappropriate
1	1	0	1	0	1	0	0	0	0	4	40	Inappropriate
1	0	0	1	0	1	0	0	0	0	3	30	Inappropriate
1	0	0	1	0	1	0	0	1	0	4	40	Inappropriate
1	0	0	1	0	1	0	0	1	0	4	40	Inappropriate
1	1	0	1	0	1	0	0	0	0	4	40	Inappropriate
1	0	0	1	0	1	0	0	1	0	4	40	Inappropriate
1	0	0	1	0	1	0	0	1	0	4	40	Inappropriate
1	0	0	1	0	1	0	0	1	0	4	40	Inappropriate
1	0	0	1	0	1	0	0	0	0	3	30	Inappropriate
1	0	0	1	0	1	0	0	0	0	3	30	Inappropriate
1	0	0	1	0	1	0	0	1	0	4	40	Inappropriate
1	1	0	1	0	1	0	0	0	0	4	40	Inappropriate
1	0	0	1	0	1	0	0	1	1	5	50	Inappropriate
1	0	0	1	0	1	1	1	1	1	7	70	appropriate
1	1	0	1	0	1	0	0	0	0	4	40	Inappropriate
1	0	0	1	0	1	0	0	0	0	3	30	Inappropriate
1	1	0	1	0	1	0	0	0	0	4	40	Inappropriate
1	0	0	1	0	1	0	0	0	0	3	30	Inappropriate
1	0	0	1	0	1	1	0	0	0	4	40	Inappropriate
1	0	0	1	0	1	0	0	0	0	3	30	Inappropriate
1	0	0	1	0	0	0	0	0	0	2	20	Inappropriate
1	0	0	1	0	1	0	0	0	0	3	30	Inappropriate
1	0	0	1	0	1	0	0	0	1	4	40	Inappropriate
1	0	0	1	0	1	0	0	0	0	3	30	Inappropriate
1	1	0	1	0	1	1	1	1	0	7	70	appropriate
1	0	0	1	0	1	0	0	0	0	3	30	Inappropriate
1	0	0	1	0	0	0	1	0	0	3	30	Inappropriate
1	0	0	1	0	1	0	0	1	0	4	40	Inappropriate
1	0	0	1	0	1	0	0	0	0	3	30	Inappropriate
1	1	0	1	0	1	0	0	0	1	5	50	Inappropriate
1	0	0	1	0	1	0	0	0	1	4	40	Inappropriate
1	0	0	1	0	1	0	0	0	0	3	30	Inappropriate
1	1	0	1	0	1	0	0	0	0	4	40	Inappropriate
1	1	0	1	1	1	0	1	1	0	7	70	appropriate
1	0	0	1	0	1	0	0	0	0	3	30	Inappropriate
1	1	0	1	0	1	0	0	0	0	4	40	Inappropriate
1	1	0	1	0	0	0	0	0	0	3	30	Inappropriate
1	0	0	1	0	1	0	0	0	0	3	30	Inappropriate
1	1	0	1	0	1	0	0	0	0	4	40	Inappropriate
1	1	0	1	0	1	0	0	0	0	4	40	Inappropriate
1	0	0	1	0	1	0	0	0	0	3	30	Inappropriate
1	1	0	1	0	1	0	0	0	0	4	40	Inappropriate
1	1	0	1	0	1	0	0	0	0	4	40	Inappropriate
1	0	0	1	1	1	0	0	0	0	4	40	Inappropriate
1	0	0	1	0	0	0	0	0	0	2	20	Inappropriate
1	1	0	1	0	1	0	0	0	1	5	50	Inappropriate
1	0	0	1	0	1	0	0	0	0	3	30	Inappropriate
1	1	0	1	0	0	0	0	0	0	3	30	Inappropriate
1	1	0	1	0	1	0	0	0	0	4	40	Inappropriate
1	1	0	1	0	1	0	0	0	0	4	40	Inappropriate
1	0	0	1	0	0	0	0	0	0	2	20	Inappropriate
1	1	0	1	0	1	0	0	0	0	4	40	Inappropriate
1	1	0	1	0	0	0	0	0	0	3	30	Inappropriate
1	1	0	1	0	1	0	0	0	0	4	40	Inappropriate
1	0	0	1	0	1	0	0	0	0	3	30	Inappropriate
1	0	0	1	0	1	1	0	1	1	6	60	appropriate
1	0	0	1	0	1	0	0	0	0	3	30	Inappropriate
1	1	0	1	0	1	1	0	1	0	6	60	appropriate
1	0	0	1	0	1	0	0	0	0	3	30	Inappropriate
1	0	0	1	0	1	0	0	0	0	3	30	Inappropriate
1	0	0	1	0	1	0	0	0	0	3	30	Inappropriate
1	0	0	1	0	1	0	0	0	0	3	30	Inappropriate
1	0	0	1	0	1	0	0	0	0	3	30	Inappropriate
1	0	0	1	0	1	0	0	0	0	3	30	Inappropriate
1	0	0	1	0	1	0	0	0	0	3	30	Inappropriate
1	0	0	1	0	1	0	0	0	0	3	30	Inappropriate
1	0	0	1	0	1	0	0	0	0	3	30	Inappropriate
1	0	0	1	0	1	0	0	0	0	3	30	Inappropriate
1	0	0	1	0	1	0	0	0	0	3	30	Inappropriate
1	0	0	1	0	1	0	0	0	0	3	30	Inappropriate
1	0	0	1	0	1	1	1	1	0	6	60	appropriate
1	0	0	1	0	1	0	0	0	0	3	30	Inappropriate
1	0	0	1	0	1	0	0	0	0	3	30	Inappropriate
1	0	0	1	0	1	0	0	0	0	3	30	Inappropriate
1	0	0	1	0	1	1	1	1	1	7	70	appropriate
1	0	0	1	0	1	0	0	0	0	3	30	Inappropriate
1	0	0	1	0	1	0	0	0	0	3	30	Inappropriate
1	0	0	1	0	1	0	0	0	0	3	30	Inappropriate
1	0	0	1	0	1	1	1	1	1	7	70	appropriate
1	1	0	1	0	1	1	1	0	0	6	60	appropriate
1	0	0	1	0	1	0	0	0	1	4	40	Inappropriate
1	0	0	1	0	1	0	0	0	0	3	30	Inappropriate
1	0	0	1	0	1	0	0	0	0	3	30	Inappropriate
1	0	0	1	0	1	0	0	0	0	3	30	Inappropriate
1	0	0	1	0	1	0	0	0	1	4	40	Inappropriate
1	0	0	1	0	1	0	0	0	0	3	30	Inappropriate
1	0	0	1	0	1	0	0	0	0	3	30	Inappropriate
1	0	0	1	0	1	0	0	0	0	3	30	Inappropriate
1	0	0	1	0	1	0	0	0	0	3	30	Inappropriate
1	0	0	1	0	1	0	0	0	0	3	30	Inappropriate
1	0	0	1	0	1	0	0	0	0	3	30	Inappropriate
1	0	0	1	0	1	0	0	0	1	4	40	Inappropriate
1	0	0	1	0	1	1	1	1	1	7	70	appropriate
1	0	0	1	0	1	0	0	0	0	3	30	Inappropriate
1	0	0	1	0	1	0	0	0	0	3	30	Inappropriate
1	0	0	1	0	1	0	0	0	0	3	30	Inappropriate
1	0	0	1	0	1	0	0	0	0	3	30	Inappropriate
1	0	0	1	0	1	0	0	0	0	3	30	Inappropriate
1	0	0	1	0	1	0	0	0	0	3	30	Inappropriate
1	1	0	1	1	1	1	0	1	0	7	70	appropriate
1	1	0	1	0	1	1	1	1	0	7	70	appropriate
1	0	0	1	0	1	0	0	0	0	3	30	Inappropriate
1	0	0	1	0	1	0	0	0	0	3	30	Inappropriate
1	0	0	1	0	1	0	0	0	0	3	30	Inappropriate
1	0	0	1	0	1	0	0	0	0	3	30	Inappropriate
1	0	0	1	0	1	0	0	0	0	3	30	Inappropriate
1	0	0	1	0	1	0	0	0	0	3	30	Inappropriate
1	0	0	1	0	1	0	0	0	0	3	30	Inappropriate
1	0	0	1	0	1	0	0	0	0	3	30	Inappropriate
1	0	0	1	0	1	0	0	0	0	3	30	Inappropriate
1	0	0	1	0	1	0	0	0	0	3	30	Inappropriate
1	0	0	1	0	1	0	0	0	0	3	30	Inappropriate
1	0	0	1	0	1	1	1	1	0	6	60	appropriate
1	0	0	1	0	1	0	0	0	0	3	30	Inappropriate
1	1	0	1	0	1	1	1	1	0	7	70	appropriate
1	0	0	1	0	1	1	1	1	0	6	60	appropriate
1	1	0	1	0	1	1	1	0	0	6	60	appropriate
1	0	0	1	0	1	0	0	0	0	3	30	Inappropriate
1	1	0	1	1	1	1	1	1	0	8	80	appropriate
1	0	0	1	0	1	0	0	0	0	3	30	Inappropriate
1	0	0	1	0	1	1	1	1	0	6	60	appropriate
1	0	0	1	0	1	0	0	0	0	3	30	Inappropriate
1	0	0	1	0	1	0	0	0	0	3	30	Inappropriate
1	0	0	1	0	1	0	0	0	0	3	30	Inappropriate
1	0	0	1	0	1	0	0	0	0	3	30	Inappropriate
1	0	0	1	0	1	0	0	0	0	3	30	Inappropriate
1	0	0	1	0	1	0	0	0	0	3	30	Inappropriate
1	0	0	1	0	1	0	0	0	0	3	30	Inappropriate
1	1	0	1	0	1	0	1	1	0	6	60	appropriate
1	1	0	1	0	1	1	1	1	0	7	70	appropriate
1	0	0	1	0	1	1	1	1	0	6	60	appropriate
1	0	0	1	0	1	0	0	0	0	3	30	Inappropriate
1	0	0	1	0	1	0	0	0	1	4	40	Inappropriate
1	0	0	1	0	1	0	0	0	0	3	30	Inappropriate
1	0	0	1	0	1	0	0	0	0	3	30	Inappropriate
1	1	0	1	0	1	1	0	1	0	6	60	appropriate
1	0	0	1	0	1	0	0	0	0	3	30	Inappropriate
1	0	0	1	0	1	0	0	0	0	3	30	Inappropriate
1	0	0	1	0	1	0	0	0	1	4	40	Inappropriate
1	0	0	1	0	1	0	0	0	0	3	30	Inappropriate
1	0	0	1	0	1	0	0	0	0	3	30	Inappropriate
1	0	0	1	0	1	0	0	0	0	3	30	Inappropriate
1	0	0	1	0	1	0	0	0	0	3	30	Inappropriate
1	1	0	1	0	1	1	1	0	0	6	60	appropriate
1	0	0	1	0	1	0	0	0	0	3	30	Inappropriate
1	0	0	1	0	1	0	0	0	0	3	30	Inappropriate
1	0	0	1	0	1	1	1	1	0	6	60	appropriate
1	0	0	1	0	1	0	0	0	0	3	30	Inappropriate
1	0	0	1	0	1	0	0	0	0	3	30	Inappropriate
1	0	0	1	0	1	0	0	0	0	3	30	Inappropriate
1	0	0	1	0	1	0	0	0	0	3	30	Inappropriate
1	0	0	1	0	1	0	0	0	0	3	30	Inappropriate
1	0	0	1	1	1	1	1	1	0	7	70	appropriate
1	1	0	1	1	1	1	0	1	0	7	70	appropriate
1	0	0	1	0	1	0	0	0	1	4	40	Inappropriate
1	0	0	1	0	1	1	1	1	0	6	60	appropriate
1	0	0	1	0	1	0	0	0	0	3	30	Inappropriate
1	1	0	1	0	1	1	1	1	0	7	70	appropriate
1	0	0	1	0	1	1	1	1	1	7	70	appropriate
1	0	0	1	0	1	1	1	1	0	6	60	appropriate
1	1	0	1	0	1	1	1	1	0	7	70	appropriate
1	0	0	1	0	1	0	0	0	0	3	30	Inappropriate
1	0	0	1	0	1	1	1	1	0	6	60	appropriate
1	0	0	1	0	1	1	1	1	0	6	60	appropriate
1	0	0	1	0	1	0	0	0	0	3	30	Inappropriate
1	0	0	1	1	1	1	1	1	0	7	70	appropriate
1	0	0	1	0	1	0	0	0	0	3	30	Inappropriate
1	0	0	1	0	1	0	0	0	0	3	30	Inappropriate
1	0	0	1	0	1	0	0	0	0	3	30	Inappropriate
1	0	0	1	0	1	0	0	0	0	3	30	Inappropriate
1	0	0	1	0	1	0	0	0	0	3	30	Inappropriate
1	0	0	1	0	1	1	1	1	0	6	60	appropriate
1	0	0	1	0	1	0	0	0	0	3	30	Inappropriate
1	0	0	1	0	1	1	1	1	0	6	60	appropriate
1	0	0	1	1	1	1	1	1	0	7	70	appropriate
1	0	0	1	0	1	1	1	1	0	6	60	appropriate
1	0	0	1	0	1	1	1	1	0	6	60	appropriate
1	0	0	1	0	1	1	1	1	0	6	60	appropriate
1	0	0	1	0	1	0	0	0	0	3	30	Inappropriate
1	0	0	1	0	1	0	0	0	0	3	30	Inappropriate
1	0	0	1	0	1	0	0	0	0	3	30	Inappropriate
1	0	0	1	0	1	1	1	1	0	6	60	appropriate
1	0	0	1	0	1	0	0	0	0	3	30	Inappropriate
1	0	0	1	0	1	0	0	0	1	4	40	Inappropriate
1	0	0	1	0	1	0	0	0	0	3	30	Inappropriate
1	0	0	1	0	1	0	0	0	0	3	30	Inappropriate
1	0	0	1	0	1	1	1	1	1	7	70	appropriate
1	0	0	1	0	1	0	1	0	1	5	50	appropriate
1	0	0	1	0	1	0	0	0	0	3	30	Inappropriate
1	0	0	1	0	1	0	0	0	0	3	30	Inappropriate
1	0	0	1	0	1	0	0	0	0	3	30	Inappropriate
1	0	0	1	0	1	0	0	0	0	3	30	Inappropriate
1	0	0	1	0	1	0	0	0	0	3	30	Inappropriate
1	0	0	1	0	1	0	0	0	0	3	30	Inappropriate
1	0	0	1	0	1	0	0	0	0	3	30	Inappropriate
1	0	0	1	0	1	0	0	0	0	3	30	Inappropriate
1	0	0	1	0	1	0	0	0	0	3	30	Inappropriate
1	0	0	1	0	1	0	0	0	0	3	30	Inappropriate
1	0	0	1	0	1	0	0	0	0	3	30	Inappropriate
1	0	0	1	0	1	0	0	0	1	4	40	Inappropriate
1	0	0	1	0	1	0	0	0	1	4	40	Inappropriate
1	0	0	1	0	1	0	0	0	1	4	40	Inappropriate
1	0	0	1	0	1	1	1	1	1	7	70	appropriate
1	0	0	1	0	1	1	1	1	1	7	70	appropriate
1	0	0	1	0	1	0	0	0	0	3	30	Inappropriate
1	1	1	1	0	1	1	1	1	0	8	80	appropriate
1	0	0	1	0	1	1	1	1	0	6	60	appropriate
1	0	0	1	0	1	0	0	0	1	4	40	Inappropriate
1	0	0	1	0	1	0	0	0	1	4	40	Inappropriate
1	0	0	1	0	1	0	0	0	1	4	40	Inappropriate
1	0	0	1	0	1	0	0	0	1	4	40	Inappropriate
1	0	0	1	0	1	0	0	0	1	4	40	Inappropriate
1	0	0	1	0	1	0	0	0	1	4	40	Inappropriate
1	0	0	1	0	1	0	0	0	0	3	30	Inappropriate
1	0	0	1	0	1	0	0	0	1	4	40	Inappropriate
1	0	0	1	0	1	0	0	0	0	3	30	Inappropriate
1	0	0	1	0	1	0	0	0	0	3	30	Inappropriate
1	0	0	1	0	1	0	0	0	1	4	40	Inappropriate
1	0	0	1	0	1	0	0	0	0	3	30	Inappropriate
1	0	0	1	0	1	0	0	0	1	4	40	Inappropriate
1	0	0	1	0	1	0	0	0	1	4	40	Inappropriate
1	0	0	1	0	1	0	0	0	0	3	30	Inappropriate
1	0	0	1	0	1	1	1	1	0	6	60	appropriate
1	1	1	1	0	1	1	1	1	1	9	90	appropriate
1	0	0	1	0	1	1	1	1	0	6	60	appropriate
1	1	0	1	0	1	1	0	1	1	7	70	appropriate
1	0	0	1	0	1	1	1	1	1	7	70	appropriate
1	1	1	1	0	1	1	0	1	1	8	80	appropriate
1	0	0	1	0	1	0	0	0	1	4	40	Inappropriate
1	0	0	1	0	1	0	0	0	1	4	40	Inappropriate
1	0	0	1	0	1	1	1	1	1	7	70	appropriate
1	0	0	1	0	1	0	0	0	1	4	40	Inappropriate
1	0	0	1	0	1	1	1	1	1	7	70	appropriate
1	1	1	1	0	1	1	1	1	1	9	90	appropriate
1	0	0	1	0	1	1	1	1	0	6	60	appropriate
1	0	0	1	0	1	1	1	1	1	7	70	appropriate
1	1	0	1	0	1	1	1	1	0	7	70	appropriate
1	0	0	1	0	1	1	1	1	0	6	60	appropriate
1	1	0	1	0	1	1	1	1	0	7	70	appropriate
1	0	0	1	0	1	1	1	1	0	6	60	appropriate
1	0	0	1	0	1	0	0	0	0	3	30	Inappropriate
1	1	0	1	0	1	1	1	1	0	7	70	appropriate
1	0	0	1	0	1	1	1	1	0	6	60	appropriate
1	0	0	1	0	1	1	1	1	0	6	60	appropriate
1	0	0	1	0	1	0	0	0	0	3	30	Inappropriate
1	0	0	1	0	1	0	0	0	0	3	30	Inappropriate
1	0	0	1	0	1	0	0	0	0	3	30	Inappropriate
1	1	1	1	0	1	1	0	1	0	7	70	appropriate
1	0	0	1	0	1	0	0	0	0	3	30	Inappropriate
1	0	0	1	0	1	0	0	0	0	3	30	Inappropriate
1	0	0	1	0	1	1	1	1	0	6	60	appropriate
1	0	0	1	0	1	1	1	1	0	6	60	appropriate
1	1	0	1	0	1	1	1	1	0	7	70	appropriate
1	0	0	1	0	1	1	1	1	0	6	60	appropriate
1	0	0	1	0	1	1	1	1	0	6	60	appropriate
1	1	0	1	0	1	1	1	1	0	7	70	appropriate
1	0	0	1	0	1	1	1	1	0	6	60	appropriate
1	0	0	1	0	1	0	0	0	0	3	30	Inappropriate
1	0	0	1	0	1	0	0	0	0	3	30	Inappropriate
1	0	0	1	0	1	1	1	1	0	6	60	appropriate
1	0	0	1	0	1	0	0	0	0	3	30	Inappropriate
1	1	0	1	1	1	1	1	1	0	8	80	appropriate
1	0	0	1	0	1	1	1	1	0	6	60	appropriate
1	0	0	1	0	1	0	0	0	1	4	40	Inappropriate
1	0	0	1	0	1	0	0	0	0	3	30	Inappropriate
1	0	0	1	0	1	0	0	0	1	4	40	Inappropriate
1	0	0	1	0	1	0	0	0	1	4	40	Inappropriate
1	0	0	1	0	1	1	1	1	1	7	70	appropriate
1	0	0	1	0	1	0	0	0	1	4	40	Inappropriate
1	0	0	1	0	1	0	0	0	1	4	40	Inappropriate
1	0	0	1	0	1	0	0	0	0	3	30	Inappropriate
1	0	0	1	0	1	0	0	0	0	3	30	Inappropriate
1	0	0	1	0	1	0	0	0	0	3	30	Inappropriate
1	1	0	1	0	1	1	1	1	0	7	70	appropriate
1	0	0	1	0	1	1	1	1	0	6	60	appropriate
1	0	0	1	0	1	1	1	1	1	7	70	appropriate
1	0	0	1	0	1	0	0	0	1	4	40	Inappropriate
1	0	0	1	0	1	0	0	0	0	3	30	Inappropriate
1	0	0	1	0	1	0	0	0	0	3	30	Inappropriate
1	0	0	1	0	1	1	1	1	0	6	60	appropriate
1	0	0	1	0	1	0	0	0	0	3	30	Inappropriate
1	0	0	1	0	1	0	0	0	0	3	30	Inappropriate
1	1	0	1	0	1	1	1	1	0	7	70	appropriate
1	0	0	1	0	1	0	0	0	0	3	30	Inappropriate
1	0	0	1	0	1	0	0	0	0	3	30	Inappropriate
1	0	0	1	0	1	0	0	0	0	3	30	Inappropriate
1	0	0	1	0	1	0	0	0	0	3	30	Inappropriate
1	0	0	1	0	1	1	1	1	0	6	60	appropriate
0	0	0	1	0	1	0	0	0	0	2	20	Inappropriate
1	0	0	1	0	1	0	0	0	0	3	30	Inappropriate
1	0	0	1	0	1	0	0	0	0	3	30	Inappropriate
1	0	0	1	0	1	0	0	0	0	3	30	Inappropriate
1	0	0	1	0	1	0	0	0	0	3	30	Inappropriate
1	0	0	1	0	1	1	1	1	0	6	60	appropriate
1	0	0	1	0	1	1	1	1	0	6	60	appropriate
1	0	0	1	0	1	0	0	0	0	3	30	Inappropriate
1	1	0	1	1	1	1	1	1	0	8	80	appropriate
1	0	0	1	0	1	1	1	1	0	6	60	appropriate
1	0	0	1	0	1	1	1	1	0	6	60	appropriate
1	1	1	1	0	1	1	1	1	0	8	80	appropriate
1	0	0	1	0	1	0	0	0	0	3	30	Inappropriate
1	0	0	1	0	1	0	0	0	0	3	30	Inappropriate
1	0	0	1	0	1	0	0	0	0	3	30	Inappropriate
1	0	0	1	0	1	1	1	1	0	6	60	appropriate
1	0	0	1	0	1	0	0	0	0	3	30	Inappropriate
1	0	0	1	0	1	0	0	0	0	3	30	Inappropriate
1	0	0	1	0	1	0	0	0	0	3	30	Inappropriate
1	0	0	1	0	1	0	0	0	0	3	30	Inappropriate
1	0	0	1	0	1	0	0	0	0	3	30	Inappropriate
1	0	0	1	0	1	0	0	0	0	3	30	Inappropriate
0	0	0	1	0	1	0	0	0	0	2	20	Inappropriate
1	0	0	1	0	1	1	1	1	0	6	60	appropriate
1	0	0	1	0	1	0	0	0	0	3	30	Inappropriate
1	0	0	1	0	1	1	1	1	0	6	60	appropriate
1	1	0	1	0	1	1	1	1	0	7	70	appropriate
1	0	0	1	0	1	0	0	0	0	3	30	Inappropriate
1	0	0	1	0	1	1	1	1	0	6	60	appropriate
1	0	0	1	0	1	1	1	1	0	6	60	appropriate
1	1	0	1	0	1	1	1	1	0	7	70	appropriate
1	0	0	1	0	1	1	1	1	0	6	60	appropriate
1	0	0	1	0	1	1	1	1	0	6	60	appropriate
1	1	0	1	0	1	1	1	1	0	7	70	appropriate
1	0	0	1	0	1	1	1	1	0	6	60	appropriate
1	0	0	1	0	1	1	1	1	0	6	60	appropriate
1	0	0	1	1	1	1	1	1	1	8	80	appropriate
1	0	0	1	0	1	0	0	0	0	3	30	Inappropriate
1	0	0	1	0	1	0	0	0	0	3	30	Inappropriate
1	0	0	1	0	1	0	0	0	0	3	30	Inappropriate
1	0	0	1	0	1	1	1	1	0	6	60	appropriate
1	1	0	1	0	1	1	1	1	0	7	70	appropriate
0	0	0	1	0	1	0	0	0	0	2	20	Inappropriate
1	0	0	1	0	1	1	1	1	0	6	60	appropriate
1	0	0	1	0	1	1	1	1	0	6	60	appropriate
1	0	0	1	0	1	1	1	1	0	6	60	appropriate
1	1	0	1	0	1	1	1	1	0	7	70	appropriate
1	0	0	1	0	1	1	1	1	0	6	60	appropriate
1	1	1	1	0	1	1	1	1	0	8	80	appropriate
1	0	0	1	0	1	1	1	1	0	6	60	appropriate
1	0	0	1	0	1	0	0	0	1	4	40	Inappropriate
0	0	0	1	0	1	0	0	0	1	3	30	Inappropriate
1	0	0	1	0	1	1	1	1	1	7	70	appropriate
1	1	0	1	0	1	1	1	1	1	8	80	appropriate
1	0	0	1	0	1	1	1	1	0	6	60	appropriate
1	0	0	1	0	1	0	0	0	0	3	30	Inappropriate
1	0	0	1	0	1	0	0	0	0	3	30	Inappropriate
0	0	0	1	0	1	0	0	0	1	3	30	Inappropriate
1	0	0	1	0	1	0	0	0	1	4	40	Inappropriate
1	0	0	1	0	1	0	0	0	1	4	40	Inappropriate
1	0	0	1	0	1	1	1	1	0	6	60	appropriate
1	0	0	1	0	1	0	0	0	1	4	40	Inappropriate
1	0	0	1	0	1	0	0	0	0	3	30	Inappropriate
1	0	0	1	0	1	0	0	0	0	3	30	Inappropriate
1	1	1	1	0	1	1	1	1	0	8	80	appropriate
1	0	0	1	0	1	0	0	0	0	3	30	Inappropriate
0	0	0	1	0	1	0	0	0	0	2	20	Inappropriate
1	0	0	1	0	1	1	1	1	0	6	60	appropriate
1	0	0	1	0	1	0	0	0	0	3	30	Inappropriate
1	0	0	1	0	1	0	0	0	0	3	30	Inappropriate
1	0	0	1	0	1	0	0	0	0	3	30	Inappropriate
1	0	0	1	0	1	0	0	0	1	4	40	Inappropriate
0	0	0	1	0	1	0	0	0	0	2	20	Inappropriate
1	0	0	1	0	1	0	0	0	0	3	30	Inappropriate
1	0	0	1	0	1	0	0	0	1	4	40	Inappropriate
1	0	0	1	0	1	0	0	0	0	3	30	Inappropriate
1	1	1	1	0	1	1	1	1	0	8	80	appropriate
1	0	0	1	0	1	0	0	0	0	3	30	Inappropriate
1	0	0	1	0	1	0	0	0	0	3	30	Inappropriate
1	0	0	1	0	1	0	0	0	0	3	30	Inappropriate
1	0	0	1	0	1	0	0	0	0	3	30	Inappropriate
1	0	0	1	0	1	0	0	0	0	3	30	Inappropriate
1	0	0	1	0	1	0	0	0	0	3	30	Inappropriate
1	0	0	1	0	1	1	1	1	0	6	60	appropriate
1	0	0	1	0	1	0	0	0	0	3	30	Inappropriate
1	0	0	1	0	1	1	1	1	0	6	60	appropriate
1	1	0	1	0	1	1	1	1	0	7	70	appropriate
1	0	0	1	0	1	1	1	1	0	6	60	appropriate
1	1	0	1	0	1	1	1	1	0	7	70	appropriate
1	0	0	1	0	1	1	1	1	0	6	60	appropriate
1	0	0	1	0	1	0	0	0	0	3	30	Inappropriate
0	0	0	1	0	1	0	0	0	0	2	20	Inappropriate
1	0	0	1	0	1	0	0	0	0	3	30	Inappropriate
1	0	0	1	1	1	1	1	1	0	7	70	appropriate
1	0	0	1	0	1	0	0	0	0	3	30	Inappropriate
1	0	0	1	0	1	0	0	0	1	4	40	Inappropriate
1	0	0	1	0	1	0	0	0	0	3	30	Inappropriate
1	0	0	1	0	1	0	0	0	0	3	30	Inappropriate
1	0	0	1	0	1	1	1	1	1	7	70	appropriate
1	1	0	1	0	1	1	1	1	1	8	80	appropriate
1	0	0	1	0	1	0	0	0	0	3	30	Inappropriate
1	0	0	1	0	1	0	0	0	0	3	30	Inappropriate
1	0	0	1	0	1	0	0	0	0	3	30	Inappropriate
1	0	0	1	0	1	0	0	0	0	3	30	Inappropriate
0	0	0	1	0	1	0	0	0	0	2	20	Inappropriate
1	0	0	1	0	1	0	0	0	0	3	30	Inappropriate
1	0	0	1	0	1	0	0	0	0	3	30	Inappropriate
1	0	0	1	0	1	0	0	0	0	3	30	Inappropriate
1	0	0	1	0	1	0	0	0	0	3	30	Inappropriate
1	0	0	1	0	1	0	0	0	0	3	30	Inappropriate
1	0	0	1	0	1	0	0	0	0	3	30	Inappropriate
1	0	0	1	0	1	0	0	0	0	3	30	Inappropriate
1	0	0	1	0	1	0	0	0	0	3	30	Inappropriate
1	0	0	1	0	1	0	0	0	0	3	30	Inappropriate
1	0	0	1	0	1	0	0	0	0	3	30	Inappropriate
